# Supplementary material for: Elevated tRNA halves in olfactory epithelial cells of patients with schizophrenia
Source: J Clin Invest. 2026 Jan 16;136(2):e195148. doi: 10.1172/JCI195148 (PMC12807459; doi:10.1172/JCI195148)
Supplement: Supporting data values [file jci-136-195148-s126.xlsx]

## Sheet: Figure 1A
	5'-GlyGCC					5'-HisGUG					5'-LysCUU					5'-ValCAC/AAC
		Ctrl	Scz				Ctrl	Scz				Ctrl	Scz				Ctrl	Scz
	Ctrl1	1.28961	0.799443	Scz1		Ctrl1	1.8957	0.966916	Scz1		Ctrl1	1	1.22653	Scz1		Ctrl1	1.18402	1.50276	Scz1
	Ctrl2	0.583075	1.9284	Scz2		Ctrl2	0.454876	2.88122	Scz2		Ctrl2	0.323554	0.762492	Scz2		Ctrl2	0.428404	4.26577	Scz2
	Ctrl3	0.866323	3.07666	Scz3		Ctrl3	1.22417	2.54838	Scz3		Ctrl3	1.228	3.91024	Scz3		Ctrl3	1.6526	4.56524	Scz3
	Ctrl4	1.15302	2.13035	Scz4		Ctrl4	0.847328	2.29273	Scz4		Ctrl4	1.19145	3.15057	Scz4		Ctrl4	0.859488	2.67971	Scz4
	Ctrl5	0.803487	0.986631	Scz5		Ctrl5	0.854107	1.92391	Scz5		Ctrl5	1.56689	1.56892	Scz5		Ctrl5	1	1.45202	Scz5
	Ctrl6	1.0337	4.09896	Scz6		Ctrl6	1	3.01266	Scz6		Ctrl6	0.628437	1.97079	Scz6		Ctrl6	1.1084	6.09243	Scz6
	Ctrl7	1	2.37816	Scz7		Ctrl7	0.744096	2.10344	Scz7		Ctrl7	1.63104	3.39489	Scz7		Ctrl7	1.11809	2.8077	Scz7
											Ctrl8	0	0.587702	Scz8

## Sheet: 1B
	Ang
		Ctrl	Scz
	Ctrl1	1.2633	2.60331	Scz1
	Ctrl2	1.19877	0.853865	Scz2
	Ctrl3	1	2.01068	Scz3
	Ctrl4	0.904746	2.35951	Scz4
	Ctrl5	1.20282	0.756866	Scz5
	Ctrl6	0.926101	3.16091	Scz6
	Ctrl7	0.970849	1.26654	Scz7
	Ctrl9	1.21321	2.62226	Scz9

## Sheet: 1C
	% of tRNA-derived reads
		Ctrl	Scz	Ctrl SD	Scz SD
	5half	50.3816	53.7567	4.59962	4.70693
	5tRF	22.2207	19.3298	5.6248	3.65395
	itRF_5	3.82884	3.98763	1.49955	0.99511
	3half	5.88341	6.00618	0.951513	0.785751
	3tRF	9.02233	8.35817	2.19281	1.74897
	itRF_3	2.92408	2.91881	1.48501	1.00855
	itRF_T	5.7391	5.64275	2.25403	1.19451

## Sheet: 1D
	Ctrl1									Scz1
	% of class									% of class
		5'-half	5'-tRF	i-tRF-5'	3'-half	3'-tRF	i-tRF-3'	i-tRF-T			5'-half	5'-tRF	i-tRF-5'	3'-half	3'-tRF	i-tRF-3'	i-tRF-T
	AlaAGC-1-1x1	0.000999815	0.0200299	0.00590075	0.00943975	0.0845525	0.0970386	0.00236995		AlaAGC-1-1x1	0.000195773	0.010128	0.00316746	0.00694332	0.0374631	0.0395316	0
	AlaAGC-10-1x1	0	0.00273134	0.00590075	0	0.00196634	0.00334616	0		AlaAGC-10-1x1	0	0.0020256	0	0	0	0	0
	AlaAGC-11-1x1	0.000249954	0.0473433	0.0501564	0	0.00196634	0.0267693	0		AlaAGC-11-1x1	0.000195773	0.0303841	0.0506794	0	0.00440742	0.0247072	0
	AlaAGC-12-1x1	0	0.000910448	0.00295037	0	0	0.00669232	0		AlaAGC-12-1x1	0	0.0010128	0	0	0	0	0
	AlaAGC-13-1x1	0	0.00455224	0	0	0	0	0		AlaAGC-14-1x1	0	0.00708961	0	0	0	0	0
	AlaAGC-14-1x1	0	0.0018209	0	0	0	0.00334616	0		AlaAGC-15-1x1	0	0.0010128	0	0	0	0	0
	AlaAGC-15-1x1	0	0.0018209	0	0	0	0.00669232	0		AlaAGC-16-1x1	0	0	0.00316746	0	0	0	0
	AlaAGC-16-1x1	0	0	0	0	0	0	0.00236995		AlaAGC-2-1x2	0.00058732	0.0425377	0	0.0694332	0.107982	0.044473	0
	AlaAGC-2-1x2	0.000999815	0.0582687	0.00885112	0.037759	0.190735	0.0936925	0		AlaAGC-3-1x1	0.0029366	0.0415249	0	0	0.0727225	0.0247072	0
	AlaAGC-3-1x1	0.000499908	0.0555373	0	0.00471988	0.149442	0.0903463	0.0047399		AlaAGC-4-1x1	0.00117464	0.142805	0	0	0.13663	0.217424	0.0183863
	AlaAGC-4-1x1	0.000999815	0.332314	0.00295037	0.0141596	0.108148	0.207462	0.00710985		AlaAGC-5-1x1	0.00156619	0.0405121	0	0.00231444	0.0132223	0	0
	AlaAGC-5-1x1	0.000749861	0.0719254	0.00590075	0	0.023596	0.00334616	0		AlaAGC-6-1x1	0.000391547	0.0678577	0.0158373	0	0	0.00988289	0
	AlaAGC-6-1x1	0.00149972	0.0564478	0.15637	0	0	0.0568847	0.00236995		AlaAGC-7-1x1	0.00137041	0.0415249	0.00316746	0	0	0.0247072	0
	AlaAGC-7-1x1	0.000999815	0.0737463	0	0	0	0.113769	0		AlaAGC-8-1x2	0.00195773	0.092165	0.0348421	0.00462888	0.015426	0.00494144	0.00501446
	AlaAGC-8-1x2	0.00124977	0.161149	0.0767097	0.00471988	0.0137644	0.0267693	0.00710985		AlaAGC-9-1x2	0.000195773	0.0010128	0.00316746	0	0	0.00988289	0
	AlaAGC-9-1x2	0.000249954	0.00728359	0.0206526	0	0	0.0234231	0.0047399		AlaCGC-1-1x1	0.00195773	0.130651	0	0.0231444	0.279871	0.143302	0
	AlaCGC-1-1x1	0.00149972	0.315015	0.0118015	0.0141596	0.367705	0.220847	0.00236995		AlaCGC-2-1x1	0.00176196	0.132677	0	0.0277733	0.266649	0.177892	0.00167149
	AlaCGC-2-1x1	0.00124977	0.278597	0.00590075	0.0117997	0.304782	0.24427	0.00236995		AlaCGC-3-1x1	0.000195773	0.117485	0	0	0.0572965	0.00988289	0
	AlaCGC-3-1x1	0	0.28406	0.00295037	0	0.100283	0.0301154	0		AlaCGC-4-1x1	0.00391547	0.0506401	0.0126699	0.00231444	0.0374631	0.0247072	0.00668594
	AlaCGC-4-1x1	0.0164969	0.0819403	0.0147519	0	0.0983168	0.0468462	0.0260694		AlaTGC-1-1x1	0.000783093	0.0465889	0	0.0185155	0.0617039	0.0938874	0.00501446
	AlaTGC-1-1x1	0.00124977	0.0482538	0.00295037	0.0141596	0.106182	0.197423	0.0047399		AlaTGC-2-1x1	0.000978866	0.136728	0	0.0231444	0.27326	0.113653	0
	AlaTGC-2-1x1	0.000999815	0.311373	0	0.0165196	0.350008	0.20077	0.00236995		AlaTGC-3-1x2	0.00137041	0.142805	0.00316746	0.0416599	0.306316	0.271779	0.0250723
	AlaTGC-3-1x2	0.000249954	0.313194	0.00295037	0.0212394	0.291018	0.234231	0		AlaTGC-4-1x1	0.000783093	0.258264	0	0.321707	0.0881484	0.439789	0.167149
	AlaTGC-4-1x1	0.000499908	0.383299	0.00295037	0.200595	0.11798	0.404885	0.149307		AlaTGC-5-1x1	0.00176196	0.0405121	0	0.00462888	0.00661113	0.0247072	0.00501446
	AlaTGC-5-1x1	0.00124977	0.0573582	0	0.00235994	0.023596	0.0769617	0		AlaTGC-6-1x1	0.00176196	0.0729217	0.0126699	0	0.0705188	0.0543559	0
	AlaTGC-6-1x1	0.00224958	0.0755672	0.00885112	0	0.110115	0.0501924	0.00710985		AlaTGC-7-1x1	0.00137041	0.0455761	0	0	0.00440742	0	0.00334297
	AlaTGC-7-1x1	0.00124977	0.0500747	0.00590075	0	0.00983168	0.00669232	0		ArgACG-1-1x3	0.00548165	0.02532	0.0253397	0.0138866	0.676539	0.143302	0.00501446
	ArgACG-1-1x3	0.00399926	0.026403	0.0413052	0.0330391	1.61043	0.378116	0.00710985		ArgACG-2-1x4	0.00959289	0.0182304	0.0190048	0.127294	1.17458	0.553442	0.0351012
	ArgACG-2-1x4	0.00349935	0.0327761	0.0324541	0.143956	1.75397	0.709386	0.0236995		ArgCCG-1-1x3	0.000391547	0.00506401	0.0506794	0.108779	2.89127	0.10377	0.00835743
	ArgCCG-1-1x3	0.000499908	0.00364179	0.0147519	0.120357	1.77953	0.481847	0.0094798		ArgCCG-2-1x1	0.01899	0.0020256	0.0728517	0.0648043	0.420909	0.0642388	0.00668594
	ArgCCG-2-1x1	0.0219959	0.00637314	0.0737594	0.0849578	0.273321	0.0602309	0.00236995		ArgCCT-1-1x1	0	0	0.00633493	1.47198	0.101371	0.0790631	0.00835743
	ArgCCT-1-1x1	0	0	0.00295037	1.49384	0.112081	0.120462	0.0047399		ArgCCT-2-1x1	0	0	0.00633493	0.833198	0.130019	0.0790631	0.0100289
	ArgCCT-2-1x1	0.000249954	0	0.00590075	0.630103	0.0845525	0.0736155	0.00236995		ArgCCT-3-1x1	0	0	0.00633493	1.13408	0.185112	0.202599	0.00501446
	ArgCCT-3-1x1	0.000249954	0.000910448	0.00885112	1.03601	0.17697	0.177346	0.0047399		ArgCCT-4-1x1	0.000195773	0	0	3.78874	1.50293	0.276721	0.00334297
	ArgCCT-4-1x1	0	0	0.0295037	2.77529	0.871087	0.167308	0.0165896		ArgCCT-5-1x1	0	0	0	0.00231444	0	0.0296487	0
	ArgCCT-5-1x1	0	0	0	0.00471988	0	0.0234231	0		ArgTCG-1-1x1	0	0.00303841	0.00316746	0.22913	1.80484	0.202599	0.00334297
	ArgTCG-1-1x1	0	0.00546269	0	0.188795	1.3902	0.281077	0.0142197		ArgTCG-2-1x1	0	0	0	0	0	0.0741217	0.00167149
	ArgTCG-2-1x1	0	0.000910448	0	0	0.00196634	0.471809	0.00236995		ArgTCG-3-1x1	0.000978866	0.0020256	0	0.12498	3.07418	0.0741217	0.00167149
	ArgTCG-3-1x1	0.000249954	0.00546269	0	0.146316	1.65762	0.391501	0.0047399		ArgTCG-4-1x1	0.000195773	0	0	0	0.00220371	0.0592973	0
	ArgTCG-4-1x1	0	0	0	0	0.00393267	0.501924	0		ArgTCG-5-1x1	0	0.0020256	0.00316746	0.00231444	0.0352594	0.0938874	0.00835743
	ArgTCG-5-1x1	0	0	0.00295037	0.00471988	0.023596	0.448385	0		ArgTCT-1-1x1	0.0326941	0.0354481	0.0221722	0.131923	1.11508	0.291545	0.0484731
	ArgTCG-6-1x1	0	0	0.00295037	0	0.00196634	0	0.00236995		ArgTCT-2-1x1	0.00841825	0.0222816	0.0126699	0.0555466	0.394464	0.0790631	0.0217293
	ArgTCT-1-1x1	0.0462414	0.0482538	0.0383549	0.176995	0.674453	0.438347	0.047399		ArgTCT-3-1x2	0.0080267	0.0111408	0.0158373	0.192099	1.5426	0.0592973	0.0250723
	ArgTCT-2-1x1	0.0112479	0.0191194	0.0442556	0.0660783	0.253657	0.103731	0.0379192		ArgTCT-4-1x1	0	0.02532	0	0.0254588	0.015426	0.0247072	0
	ArgTCT-3-1x2	0.0134975	0.0318657	0.0383549	0.276113	1.0166	0.160616	0.0379192		ArgTCT-5-1x1	0.0111591	0.0121536	0.0190048	0	0	0	0.0217293
	ArgTCT-4-1x1	0	0.0819403	0.00885112	0.0424789	0.00983168	0.0468462	0		AsnGTT-1-1x1	0	0.00506401	0.00316746	0.00462888	0.00440742	0.0642388	0.108647
	ArgTCT-5-1x1	0.0114979	0.0227612	0.0442556	0	0	0.0100385	0.0355492		AsnGTT-10-1x1	0.00058732	0.0010128	0.00950239	0	0	0.00988289	0.0334297
	AsnGTT-1-1x1	0.000249954	0.0127463	0.00885112	0.00943975	0.00589901	0.163962	0.0734684		AsnGTT-11-1x2	0	0.0010128	0	0	0	0	0
	AsnGTT-10-1x1	0.000249954	0.0172985	0.0147519	0	0.00786535	0.0301154	0.094798		AsnGTT-12-1x1	0	0.00506401	0.00950239	0	0	0	0.00334297
	AsnGTT-11-1x2	0	0.000910448	0	0	0	0	0.00236995		AsnGTT-2-1x6	0	0.00303841	0.00633493	0.037031	0.0418705	0.133419	0.117004
	AsnGTT-12-1x1	0.000499908	0.0191194	0.023603	0	0	0	0.0094798		AsnGTT-3-1x2	0.000195773	0.00911522	0.00316746	0.037031	0.030852	0.227306	0.155448
	AsnGTT-2-1x6	0	0.0200299	0.00590075	0.0448388	0.0196634	0.147231	0.0829482		AsnGTT-4-1x1	0	0.00607681	0.00316746	0	0.00220371	0.0148243	0.0100289
	AsnGTT-3-1x2	0.000499908	0.0200299	0	0.0401189	0.0157307	0.123808	0.201446		AsnGTT-5-1x1	0	0.00506401	0.00316746	0.00462888	0.00661113	0.00988289	0.0100289
	AsnGTT-4-1x1	0	0.018209	0.0177022	0.00707981	0.00589901	0.0167308	0.0118497		AsnGTT-6-1x1	0	0	0	0	0	0.088946	0.0735454
	AsnGTT-5-1x1	0.000249954	0.0136567	0.00885112	0.00235994	0.00393267	0.0234231	0.0236995		AsnGTT-7-1x1	0	0.0020256	0.00950239	0	0	0	0.00334297
	AsnGTT-6-1x1	0	0.00546269	0.00295037	0.00471988	0	0.127154	0.0616187		AsnGTT-8-1x1	0	0.00303841	0.0126699	0	0	0.00988289	0.00334297
	AsnGTT-7-1x1	0	0.000910448	0.00295037	0	0	0.00334616	0.00710985		AsnGTT-9-1x2	0	0.00303841	0.00316746	0.00231444	0.00661113	0	0.00167149
	AsnGTT-8-1x1	0.000499908	0.0218508	0.00885112	0	0.00196634	0.00669232	0.00236995		AspGTC-1-1x1	0.0822248	0.0243072	0.129866	1.90016	0.575169	0.0247072	0.254066
	AsnGTT-9-1x2	0.000249954	0.0136567	0.00295037	0	0.00196634	0	0.00710985		AspGTC-2-1x11	0.566764	0.0891266	0.528966	7.99639	3.72648	1.64056	0.501446
	AspGTC-1-1x1	0.0637382	0.0136567	0.259633	1.65432	0.603665	0.177346	0.220405		AspGTC-3-1x1	0.000783093	0.00506401	0.00633493	7.58905	1.0666	1.7048	0.00501446
	AspGTC-2-1x11	0.566145	0.10197	1.1595	8.41554	3.55514	1.12766	0.48347		CysGCA-1-1x1	0.0117464	0.00405121	0.114029	0	0	0.0395316	0.00167149
	AspGTC-3-1x1	0.000499908	0.00546269	0.0826105	8.42734	1.10508	1.2615	0.0047399		CysGCA-10-1x1	0.000783093	0	0.00950239	0	0	0.0296487	0
	CysGCA-1-1x1	0.00799852	0.00273134	0.0973624	0	0	0.163962	0.00236995		CysGCA-11-1x1	0.017228	0.0020256	0.0221722	0	0.00440742	0.0395316	0.00835743
	CysGCA-10-1x1	0.000749861	0.0018209	0.0324541	0	0	0.160616	0.0047399		CysGCA-12-1x1	0	0	0.00316746	0	0	0.044473	0
	CysGCA-11-1x1	0.0209961	0.00455224	0.0383549	0	0.0334277	0.163962	0.0047399		CysGCA-13-1x1	0.000783093	0.0020256	0.0190048	0	0	0	0.00167149
	CysGCA-12-1x1	0	0	0.00885112	0	0	0.0769617	0.00236995		CysGCA-14-1x1	0.00117464	0	0.0158373	0	0.00881484	0.00988289	0.00334297
	CysGCA-13-1x1	0.00174968	0.000910448	0.0147519	0	0	0.00334616	0		CysGCA-15-1x1	0.00058732	0.0010128	0.00316746	0	0	0	0
	CysGCA-14-1x1	0.00149972	0.0018209	0.0383549	0	0.0196634	0.0334616	0		CysGCA-16-1x1	0	0.0010128	0.0190048	0	0	0	0
	CysGCA-15-1x1	0.00124977	0.0018209	0.0147519	0	0.00196634	0.0100385	0.00236995		CysGCA-17-1x1	0	0	0.00950239	0	0	0.044473	0.00835743
	CysGCA-16-1x1	0	0.0018209	0.0206526	0	0.00196634	0	0		CysGCA-18-1x1	0	0	0	0	0	0.0148243	0.00167149
	CysGCA-17-1x1	0.000249954	0	0.0383549	0	0.00589901	0.143885	0.00710985		CysGCA-19-1x1	0.00117464	0	0.00633493	0	0	0	0
	CysGCA-18-1x1	0	0	0.0147519	0	0	0.150577	0.0047399		CysGCA-2-1x4	0.0360223	0.0303841	0.129866	0	0.00881484	0.044473	0.0100289
	CysGCA-19-1x1	0.00274949	0.000910448	0.00885112	0	0	0	0		CysGCA-20-1x1	0	0	0.00633493	0	0	0	0.00167149
	CysGCA-2-1x4	0.0347436	0.0364179	0.103263	0	0.0255624	0.0936925	0.00710985		CysGCA-21-1x1	0	0	0	0	0	0.0345901	0.00167149
	CysGCA-20-1x1	0	0	0.0295037	0	0	0.00334616	0.00236995		CysGCA-22-1x1	0	0	0.0158373	0	0	0	0
	CysGCA-21-1x1	0	0	0.00885112	0	0.00196634	0.137193	0.0047399		CysGCA-23-1x1	0	0	0	0	0	0.0247072	0.0117004
	CysGCA-22-1x1	0	0	0.00885112	0	0	0	0.00236995		CysGCA-3-1x1	0.000195773	0	0.0126699	0	0	0.0395316	0
	CysGCA-23-1x1	0	0	0.00295037	0	0	0.127154	0.00236995		CysGCA-4-1x1	0.0430701	0.020256	0.114029	0.00231444	0.00440742	0.00988289	0.00835743
	CysGCA-3-1x1	0.000499908	0.0018209	0.0265534	0	0	0.147231	0		CysGCA-5-1x1	0.0117464	0.0121536	0.0633493	0.00231444	0.00661113	0.044473	0.00668594
	CysGCA-4-1x1	0.0382429	0.0327761	0.0973624	0	0.0196634	0.113769	0.0118497		CysGCA-6-1x1	0.00313237	0.0455761	0.0728517	0	0	0.0197658	0.00835743
	CysGCA-5-1x1	0.010748	0.0136567	0.0973624	0	0.023596	0.137193	0.0047399		CysGCA-7-1x1	0.000783093	0	0.0158373	0.00231444	0.00661113	0.0296487	0.00668594
	CysGCA-6-1x1	0.0097482	0.0691941	0.109164	0	0	0.110423	0.00236995		CysGCA-8-1x1	0.00117464	0	0.00950239	0.00231444	0.015426	0.0345901	0.0100289
	CysGCA-7-1x1	0.00199963	0.000910448	0.0295037	0	0.0255624	0.123808	0		CysGCA-9-1x4	0.000978866	0	0	0	0.00220371	0.0148243	0
	CysGCA-8-1x1	0.00374931	0.00273134	0.0118015	0	0.0314614	0.180693	0.0047399		GlnCTG-1-1x5	0.00489433	0.521593	0.0823541	0.41197	0.694169	2.08035	7.43811
	CysGCA-9-1x4	0.00124977	0	0.0206526	0	0.00196634	0.140539	0.0047399		GlnCTG-2-1x1	0.00528588	0.506401	0.0728517	0.136552	0.381242	2.11988	7.06036
	GlnCTG-1-1x5	0.00374931	0.300448	0.188824	0.287912	0.646925	1.58273	7.13118		GlnCTG-3-1x2	0.00215351	0.127613	0.0665167	0.266161	0.678743	2.04576	9.31018
	GlnCTG-2-1x1	0.0032494	0.266761	0.194725	0.125077	0.344109	1.78016	7.08378		GlnCTG-4-1x2	0.000195773	0.0172176	0.00950239	0.293934	0.810966	2.18412	4.70189
	GlnCTG-3-1x2	0.00149972	0.0883135	0.112114	0.205315	0.560406	1.68981	9.20725		GlnCTG-5-1x1	0.00489433	0.140779	0.0665167	0	0.116797	0.0148243	0.829057
	GlnCTG-4-1x2	0.000249954	0.0127463	0.0413052	0.245434	0.660689	1.67643	5.80638		GlnCTG-6-1x1	0.00156619	0.0557041	0	0.0162011	0.0352594	1.96175	4.80552
	GlnCTG-5-1x1	0.0032494	0.087403	0.15637	0	0.312647	0.0267693	2.40787		GlnCTG-7-1x1	0.000195773	0.00405121	0.0158373	0	0	0.00494144	1.08981
	GlnCTG-6-1x1	0.000249954	0.0209403	0.0295037	0.00707981	0.0353941	1.55596	5.73765		GlnTTG-1-1x1	0.000978866	0.015192	0.00950239	0.00231444	0.0528891	0.400257	4.68183
	GlnCTG-7-1x1	0	0.00637314	0.0295037	0	0.017697	0.00334616	3.02405		GlnTTG-2-1x1	0.00117464	0.0263328	0.0126699	0.00462888	0.0286482	0.00988289	0.340983
	GlnTTG-1-1x1	0.00124977	0.0136567	0.0531067	0.00471988	0.159273	0.501924	3.76585		GlnTTG-3-1x3	0.00685206	0.161035	0.00633493	0.00231444	0.0661113	0.380491	4.36258
	GlnTTG-2-1x1	0.00149972	0.00819403	0.0147519	0	0.119947	0.0133846	0.564048		GlnTTG-4-1x1	0	0.0010128	0.00316746	0	0	0	0.0117004
	GlnTTG-3-1x3	0.00349935	0.0883135	0.0383549	0.00235994	0.155341	0.525347	3.54781		GluCTC-1-1x7	16.8434	12.2002	7.08562	23.517	33.4457	12.1757	14.5737
	GlnTTG-4-1x1	0	0.00273134	0.00295037	0	0	0	0.0189596		GluCTC-2-1x1	15.4929	11.1975	7.5354	0.0138866	0.0264445	11.9385	14.5503
	GluCTC-1-1x7	15.3992	9.10084	9.98112	24.508	22.3553	9.19525	13.0892		GluTTC-1-1x2	0.173259	0.604643	2.41994	0.173583	0.189519	0.0741217	0.357698
	GluCTC-2-1x1	14.1146	8.54001	11.1465	0.0117997	0.0196634	8.83386	13.2172		GluTTC-2-1x2	0.593389	2.4206	2.10636	8.27875	5.45859	0.88946	1.47258
	GluTTC-1-1x2	0.218959	0.604538	2.15672	0.160476	0.163206	0.123808	0.386302		GluTTC-3-1x1	0.991787	0.725166	0.240727	0.148124	0.0396668	0.602856	0.11199
	GluTTC-2-1x2	0.561396	1.57052	1.9561	7.5164	4.22762	0.702694	1.17312		GluTTC-4-1x2	0.933643	0.731243	0.256565	11.431	2.41967	11.0491	0.155448
	GluTTC-3-1x1	1.12204	0.831239	0.330442	0.143956	0.023596	1.10423	0.120867		GlyCCC-1-1x2	2.31933	0.626924	1.18463	0.14581	0.152056	0.0345901	0.392799
	GluTTC-4-1x2	0.985568	0.85218	0.292087	12.6493	2.88658	8.29513	0.180116		GlyCCC-2-1x2	0.368641	0.535772	0.668335	3.72856	1.90841	0.849928	0.61845
	GlyCCC-1-1x2	2.63101	0.833971	1.48699	0.212394	0.300849	0.0568847	0.969309		GlyCCC-3-1x1	0.0115506	0.0010128	0.0221722	0	0	0	0.00167149
	GlyCCC-2-1x2	0.327689	0.40697	0.23308	2.82485	1.61633	0.896771	0.440811		GlyGCC-1-1x5	2.86867	1.52832	5.68877	0.157382	0.665521	0.311311	2.44371
	GlyCCC-3-1x1	0.0172468	0.00637314	0.0560571	0	0	0.00334616	0.0047399		GlyGCC-2-1x6	4.07326	2.56847	5.97067	0.78691	1.80704	0.311311	2.64763
	GlyGCC-1-1x5	3.02644	1.2719	5.09235	0.176995	0.621362	0.307847	1.85093		GlyGCC-3-1x1	4.04272	2.13296	5.74578	0	0.00440742	0.00494144	1.09984
	GlyGCC-2-1x6	4.68613	2.04487	5.33428	0.77642	0.969404	0.337962	2.01683		GlyGCC-4-1x1	0.00743938	0.00303841	0.00950239	0	0	0	0.00167149
	GlyGCC-3-1x1	4.70263	1.769	5.28412	0	0	0.0167308	0.862661		GlyGCC-5-1x1	4.04272	0.314981	5.26432	0	0	0.00494144	0.00167149
	GlyGCC-4-1x1	0.00999815	0.000910448	0.0295037	0	0	0	0		GlyTCC-1-1x1	0.0101802	0.0911522	0.133033	0.178212	0.171889	0.30637	0.21395
	GlyGCC-5-1x1	4.73187	0.299537	4.94778	0	0	0	0.00236995		GlyTCC-2-1x6	0.0115506	0.110395	0.294574	0.164325	0.13663	0.227306	0.297525
	GlyTCC-1-1x1	0.00574894	0.0883135	0.094412	0.160476	0.218263	0.341308	0.248845		GlyTCC-3-1x1	0.00332815	0.0536785	0.0823541	0.199042	0.176297	0.247072	0.218965
	GlyTCC-2-1x6	0.0129976	0.130194	0.247831	0.120357	0.265455	0.271039	0.369712		GlyTCC-4-1x1	0	0.0536785	0.0791866	0	0	0.00988289	0.0117004
	GlyTCC-3-1x1	0.00199963	0.0518956	0.0767097	0.148676	0.253657	0.277731	0.336533		HisGTG-1-1x9	0.779178	1.37032	1.31766	0.0509177	0.191723	0.182833	1.08479
	GlyTCC-4-1x1	0	0.0637314	0.168171	0	0	0.0167308	0.0094798		HisGTG-2-1x1	0.00430701	0.0010128	0.0633493	0.0671188	0.0859447	0.187775	0.00334297
	HisGTG-1-1x9	0.910332	1.60694	1.1418	0.0566385	0.310681	0.284424	0.997749		IleAAT-1-1x1	0	0.0111408	0.00316746	0.00694332	0.0462779	0.158126	0
	HisGTG-2-1x1	0.0119978	0.00455224	0.129816	0.0684382	0.275287	0.247616	0.00236995		IleAAT-2-1x1	0.000978866	0.010128	0.00316746	0.00694332	0.0220371	0.0741217	0.0100289
	IleAAT-1-1x1	0	0.0418806	0.0590075	0.0306792	0.0904515	0.117116	0		IleAAT-3-1x1	0	0.0010128	0.00950239	0.00925776	0.015426	0.0642388	0.00835743
	IleAAT-2-1x1	0.00149972	0.0355075	0.0619579	0.0141596	0.0648891	0.0501924	0.00710985		IleAAT-4-1x1	0.000783093	0.0141792	0.00950239	0.0138866	0.0110186	0.088946	0
	IleAAT-3-1x1	0	0.00364179	0.0678586	0.0117997	0.0530911	0.0267693	0.00236995		IleAAT-5-1x5	0.00058732	0.0111408	0	0.0138866	0.0528891	0.172951	0.00668594
	IleAAT-4-1x1	0.00124977	0.0291343	0.103263	0.00943975	0.0648891	0.0568847	0.00236995		IleAAT-6-1x1	0.000195773	0.0121536	0.00950239	0.00694332	0.030852	0.0197658	0
	IleAAT-5-1x5	0.00124977	0.0355075	0.0649082	0.0188795	0.123879	0.117116	0.0047399		IleAAT-7-1x2	0	0.0273456	0	0.00462888	0.0462779	0.118595	0.00668594
	IleAAT-6-1x1	0.000499908	0.0373284	0.0737594	0	0.0491584	0.0133846	0.0165896		IleAAT-8-1x1	0	0.0324097	0	0.0138866	0.0374631	0.168009	0.00668594
	IleAAT-7-1x2	0	0.034597	0	0.0235994	0.0943841	0.100385	0.0047399		IleAAT-9-1x1	0	0	0	0	0	0.00494144	0
	IleAAT-8-1x1	0.000499908	0.421538	0.0147519	0.0141596	0.129778	0.103731	0.0047399		IleGAT-1-1x3	0	0.00911522	0	0	0	0	0
	IleAAT-9-1x1	0	0	0	0	0	0.0234231	0		IleTAT-1-1x1	0	0.0010128	0.0285072	0.00462888	0.00661113	2.29777	0.00501446
	IleGAT-1-1x3	0	0.0245821	0	0	0	0	0		IleTAT-2-1x3	0	0	0.0443445	0.0162011	0.030852	2.31754	0.00668594
	IleTAT-1-1x1	0	0.00273134	0.0206526	0	0.0137644	1.90397	0.00710985		IleTAT-3-1x1	0.000195773	0	0.0158373	0	0.00881484	2.40648	0.00501446
	IleTAT-2-1x3	0.000499908	0.0018209	0.0354045	0.0117997	0.0432594	1.8772	0		iMetCAT-1-1x8	0.38861	0.20965	0.681005	0.266161	0.788929	9.70005	0.959433
	IleTAT-3-1x1	0.000499908	0.00364179	0.0265534	0	0.0137644	1.84708	0.00236995		iMetCAT-2-1x1	0.326354	0.200535	0.722182	0	0.0396668	4.31882	0.792284
	iMetCAT-1-1x8	0.59314	0.207582	1.28931	0.349271	1.22503	9.39602	0.47162		LeuAAG-1-1x3	0	1.07965	0.0601818	0.00694332	0.0286482	0.158126	0.00835743
	iMetCAT-2-1x1	0.513405	0.186642	1.29816	0	0.153374	5.69182	0.438441		LeuAAG-2-1x4	0.000783093	1.08572	0.0760191	0.00694332	0.0418705	0.247072	0.0100289
	LeuAAG-1-1x3	0.000249954	1.24185	0.297988	0.00707981	0.0747208	0.184039	0.0118497		LeuAAG-3-1x1	0.000391547	1.09585	0.0918565	0	0.00881484	0.207541	0.0167149
	LeuAAG-2-1x4	0.000499908	1.30012	0.31864	0.00471988	0.0904515	0.190731	0.0165896		LeuAAG-4-1x1	0	0.0263328	0.00316746	0	0.0110186	0.143302	0
	LeuAAG-3-1x1	0.000499908	1.26825	0.283236	0	0.0353941	0.214154	0.0213295		LeuCAA-1-1x2	0.00156619	0.160023	0.0538469	0.0509177	0.548724	0.123536	0.0100289
	LeuAAG-4-1x1	0	0.0500747	0.023603	0	0.0432594	0.0903463	0		LeuCAA-2-1x1	0.00156619	0.141792	0.0221722	0.00231444	0.207149	0.0592973	0.0133719
	LeuCAA-1-1x2	0.000499908	0.189373	0.0590075	0.0235994	0.599733	0.170654	0.0213295		LeuCAA-3-1x1	0.000978866	0.174202	0.041177	0	0.218167	0.0148243	0.0150434
	LeuCAA-2-1x1	0.00149972	0.189373	0.0531067	0.00943975	0.348042	0.100385	0.0142197		LeuCAA-4-1x1	0.00195773	0.186356	0.0506794	0.0231444	0.352594	0.212482	0.0250723
	LeuCAA-3-1x1	0.000749861	0.193925	0.0354045	0.00235994	0.334277	0.0435001	0.00710985		LeuCAA-5-1x1	0	0	0.00950239	0	0.00661113	0	0
	LeuCAA-4-1x1	0.00124977	0.209403	0.0413052	0.0165196	0.379503	0.261001	0.0189596		LeuCAA-6-1x1	0	0.27852	0	0	0.00440742	0.00988289	0
	LeuCAA-5-1x1	0	0	0.023603	0	0.0255624	0	0		LeuCAG-1-1x7	0.0115506	0.816318	0.110861	0.02083	0.187315	0.192716	0.0167149
	LeuCAA-6-1x1	0	0.420627	0	0	0.00393267	0.0167308	0		LeuCAG-2-1x2	0.0144872	0.879112	0.0855215	0.00925776	0.187315	0.177892	0.00668594
	LeuCAG-1-1x7	0.0147473	1.2464	0.185874	0.00943975	0.353941	0.327924	0.0094798		LeuTAA-1-1x1	0.000978866	0.0293713	0.00316746	0	0.425316	0.217424	0
	LeuCAG-2-1x2	0.0182466	1.35566	0.203576	0.0117997	0.245792	0.197423	0.00236995		LeuTAA-2-1x1	0	0.0010128	0	0	0.015426	0.00494144	0
	LeuTAA-1-1x1	0	0.0719254	0.00295037	0	0.393267	0.220847	0.00236995		LeuTAA-3-1x1	0.000391547	0.0162048	0	0	0.0484816	0.00988289	0.00334297
	LeuTAA-2-1x1	0	0.0018209	0.00295037	0	0.0668554	0.00669232	0		LeuTAG-1-1x1	0.000391547	1.09484	0.117196	0	0.0330557	0.158126	0.0133719
	LeuTAA-3-1x1	0	0.034597	0.0118015	0	0.0373604	0.00669232	0.00236995		LeuTAG-2-1x1	0.00176196	0.472978	0.0696842	0.00231444	0.0242408	0.252014	0.0183863
	LeuTAA-4-1x1	0	0.000910448	0	0	0.00393267	0.00669232	0.00236995		LeuTAG-3-1x1	0.000783093	0.0820369	0.00633493	0.00925776	0.0330557	0.187775	0.0167149
	LeuTAG-1-1x1	0.000499908	1.27918	0.309789	0.00707981	0.0747208	0.170654	0.0118497		LysCTT-1-1x2	5.42997	10.1675	11.0735	0.134238	0.786725	0.172951	1.23356
	LeuTAG-2-1x1	0.00299945	0.63003	0.118015	0.0117997	0.0865188	0.207462	0.0094798		LysCTT-10-1x1	0.00254505	0.00607681	0.0380096	0	0	0	0
	LeuTAG-3-1x1	0.000749861	0.0728359	0.047206	0.0141596	0.0668554	0.184039	0.0165896		LysCTT-11-1x1	0.00176196	0	2.62266	0	0	0	0.600064
	LysCTT-1-1x2	6.4893	8.16945	7.70343	0.0802379	0.711814	0.0803078	1.35087		LysCTT-2-1x5	12.5438	12.7461	4.57699	0.534636	1.79162	0.0494144	1.98573
	LysCTT-10-1x1	0.00449917	0.00637314	0.153419	0	0	0	0.0047399		LysCTT-3-1x1	1.16837	0.501337	0.864718	0.442058	0.392261	0.0395316	0.00835743
	LysCTT-11-1x1	0.00249954	0.000910448	2.76745	0	0.00196634	0	1.04278		LysCTT-4-1x1	5.85617	3.03334	11.6056	0.506862	0.678743	0.0741217	0.650208
	LysCTT-2-1x5	15.0875	11.3961	4.08627	0.542786	1.41773	0.0736155	2.18509		LysCTT-5-1x1	0.00783093	0.421326	0.00316746	0.00462888	0.00220371	0.00494144	0.245708
	LysCTT-3-1x1	2.06087	1.11348	1.43978	0.446028	0.458156	0.0669232	0.0213295		LysCTT-7-1x1	0.0131168	0.0111408	2.48329	0	0	0	0.615107
	LysCTT-4-1x1	6.84273	2.88612	8.03092	0.540426	0.823895	0.0702694	0.955089		LysCTT-8-1x1	0	0.00810241	0.00316746	0	0	0	0.0100289
	LysCTT-5-1x1	0.0112479	0.935941	0.00885112	0.00707981	0.00196634	0.0167308	0.391042		LysCTT-9-1x1	0.000391547	0.010128	0.0285072	0	0.00220371	0	0
	LysCTT-7-1x1	0.0167469	0.0209403	2.83531	0	0	0.00334616	1.02619		LysTTT-1-1x1	0.00274083	0.0293713	0.0380096	0.0740621	0.0286482	0.10377	0.0451301
	LysCTT-8-1x1	0.000499908	0.00819403	0.00885112	0	0	0.00334616	0.149307		LysTTT-11-1x1	0	0	0.00633493	0	0	0	0.00334297
	LysCTT-9-1x1	0.00124977	0.0118358	0.023603	0	0.00196634	0	0		LysTTT-2-1x1	0.00430701	0.0273456	0.0696842	0.02083	0.0242408	0.0840045	0.061845
	LysTTT-1-1x1	0.00799852	0.0291343	0.0826105	0.113277	0.0688218	0.0669232	0.0734684		LysTTT-3-1x5	0.318327	0.398031	0.763359	0.770708	3.89396	0.163068	0.100289
	LysTTT-11-1x1	0.000249954	0	0.00295037	0	0	0.00669232	0.0142197		LysTTT-4-1x1	0.0246674	0.1266	0.506794	0.0393455	0.0374631	0.0938874	0.0952747
	LysTTT-2-1x1	0.00849843	0.0282239	0.100313	0.0424789	0.0884851	0.0736155	0.0687285		LysTTT-5-1x1	0.303057	0.402082	0.719014	0.0601754	2.21253	0.0691802	0.299196
	LysTTT-3-1x5	0.436419	0.904075	0.70514	0.830698	7.09454	0.160616	0.151677		LysTTT-6-1x1	0.0197731	0.0617809	0.329416	0.0231444	0.0132223	0.0741217	0.118676
	LysTTT-4-1x1	0.0644881	0.26494	0.607777	0.037759	0.0845525	0.0970386	0.106648		LysTTT-7-1x1	0	0.00607681	0.00950239	0	0.015426	0.0148243	0.0317582
	LysTTT-5-1x1	0.411174	0.829418	0.7848	0.00235994	5.63355	0.0602309	0.0331793		MetCAT-1-1x1	0.000195773	0.00405121	0.0158373	1.50207	0.0903522	0.518852	0.122018
	LysTTT-6-1x1	0.0679874	0.14294	0.495663	0.0660783	0.0688218	0.0970386	0.118497		MetCAT-2-1x1	0	0.0010128	0	0.604069	0.0440742	0.474379	0.133719
	LysTTT-7-1x1	0	0.00819403	0.0324541	0	0.0629228	0.00334616	0.101908		MetCAT-3-1x2	0.00469856	0.0192432	0.00633493	2.1316	0.193927	0.716509	0.153777
	MetCAT-1-1x1	0.000999815	0.0191194	0.0265534	1.24369	0.0629228	0.337962	0.139827		MetCAT-4-1x3	0.000391547	0.00607681	0	0.59944	0.0815373	0.5485	0.152105
	MetCAT-2-1x1	0	0.0109254	0	0.877897	0.0530911	0.756232	0.210925		MetCAT-5-1x1	0	0.00405121	0	0.0393455	0	0.380491	0.155448
	MetCAT-3-1x2	0.0032494	0.0773881	0	2.1971	0.167139	0.910156	0.270174		MetCAT-6-1x1	0	0.0010128	0	2.44173	0.107982	0.494144	0.163806
	MetCAT-4-1x3	0	0.0773881	0	0.861377	0.108148	0.685963	0.218035		PheGAA-1-1x6	0	0.0516529	0.00950239	0.0717476	0.954207	0.321194	0.0133719
	MetCAT-5-1x1	0	0.0209403	0	0.0542786	0.011798	0.629078	0.199076		PheGAA-2-1x1	0	0.0536785	0.0158373	0.00231444	0.0793336	0.0197658	0.0100289
	MetCAT-6-1x1	0	0.0118358	0.00590075	2.1735	0.0943841	0.351347	0.165896		PheGAA-3-1x1	0.000195773	0.0172176	0	0	0.0462779	0.0494144	0.00167149
	MetCAT-7-1x1	0	0	0.00295037	0	0.00393267	0	0		PheGAA-4-1x1	0	0.0577297	0.0126699	0	0.0572965	0	0
	PheGAA-1-1x6	0.000249954	0.134746	0.144568	0.0519186	0.69215	0.321231	0		PheGAA-6-1x1	0	0	0.00316746	0	0	0	0.00501446
	PheGAA-2-1x1	0.000249954	0.118358	0.132767	0.00707981	0.131745	0.0936925	0		ProAGG-1-1x1	0.0050901	0.0162048	0.104526	0	0.0969633	0.088946	0.0234008
	PheGAA-3-1x1	0	0.0109254	0.185874	0	0.157307	0.0903463	0		ProAGG-2-1x8	0.00665629	0.0425377	0.0696842	0	0.0727225	0.113653	0.165477
	PheGAA-4-1x1	0	0.111985	0.138668	0	0.100283	0.107077	0.0047399		ProCGG-1-1x3	0.027604	0.0425377	0.148871	0	0.0815373	0.0938874	0.220636
	PheGAA-6-1x1	0	0	0.141618	0	0	0	0		ProCGG-2-1x1	0.0287787	0.0222816	0.161541	0	0.0903522	0.088946	0.0284153
	ProAGG-1-1x1	0.00424921	0.0100149	0.15932	0	0.287085	0.20077	0.0189596		ProTGG-1-1x1	0.00137041	0.0010128	0.0190048	0	0.105778	0.0938874	0.237351
	ProAGG-2-1x8	0.00399926	0.018209	0.165221	0.00235994	0.259556	0.261001	0.156417		ProTGG-2-1x1	0.000783093	0.020256	0.0316746	0.00231444	0.103574	0.0395316	0.117004
	ProCGG-1-1x3	0.0177467	0.0254926	0.247831	0.00235994	0.289051	0.224193	0.232255		ProTGG-3-1x5	0.00606897	0.0344353	0.117196	0	0.099167	0.0840045	0.339312
	ProCGG-2-1x1	0.0247454	0.0118358	0.230129	0	0.206465	0.210808	0.0213295		SelCysTCA-1-1x1	0.184614	2.38616	0.64933	1.71037	0.833003	1.96175	0.870844
	ProTGG-1-1x1	0.000999815	0.00364179	0.0737594	0	0.27922	0.341308	0.227515		SelCysTCA-2-1x1	0	0.010128	0.418105	0	0	0.380491	0.735454
	ProTGG-2-1x1	0.000249954	0.0109254	0.0442556	0	0.310681	0.210808	0.0805783		SelCysTCA-3-1x1	0	0	0	0	0	0.00494144	0
	ProTGG-3-1x5	0.0102481	0.0209403	0.179973	0.00235994	0.269388	0.348001	0.300984		SerAGA-1-1x1	0.000195773	0.211676	0	0.00694332	0.0572965	0.508969	0
	SelCysTCA-1-1x1	0.184466	1.87006	0.498613	0.927456	0.519113	3.36958	0.644626		SerAGA-2-1x6	0	0.23497	0.00633493	0	0.0484816	0.0543559	0.00167149
	SelCysTCA-2-1x1	0	0.000910448	0.427804	0	0	1.40873	0.45503		SerAGA-3-1x1	0.000195773	0.251175	0.00316746	0	0.0352594	0.00494144	0
	SelCysTCA-3-1x1	0	0	0	0	0	0.0167308	0		SerAGA-4-1x1	0	0.200535	0	0	0.0374631	0.0790631	0
	SerAGA-1-1x1	0.000249954	0.608179	0.00295037	0.00471988	0.0786535	0.388155	0		SerCGA-1-1x1	0	0.0212688	0	0.0115722	0.0220371	0.0790631	0.00167149
	SerAGA-2-1x6	0.000249954	0.567209	0.00885112	0	0.0786535	0.0468462	0		SerCGA-2-1x1	0	0.0192432	0	0	0.00440742	0.0741217	0.00167149
	SerAGA-3-1x1	0.000249954	0.547179	0.00590075	0	0.0432594	0.0100385	0		SerCGA-3-1x1	0	0.0020256	0	0	0.00220371	0.088946	0.00167149
	SerAGA-4-1x1	0.00124977	0.560836	0.00885112	0	0.0589901	0.0501924	0.00236995		SerCGA-4-1x1	0	0.114447	0.0126699	0.0347166	0.226982	0.088946	0
	SerCGA-1-1x1	0	0.0145672	0.00590075	0.00707981	0.0432594	0.0501924	0		SerGCT-1-1x1	0.000195773	0.0111408	0.00633493	0	0.266649	0.00494144	0
	SerCGA-2-1x1	0	0.0127463	0.00590075	0	0.011798	0.0468462	0		SerGCT-2-1x1	0.000391547	0.00810241	0.00316746	0.00925776	0.297501	0.00988289	0.00167149
	SerCGA-3-1x1	0	0	0	0	0.00786535	0.0736155	0		SerGCT-3-1x1	0	0.0131664	0.00950239	0.0532321	1.14813	0.538617	0
	SerCGA-4-1x1	0	0.335955	0.0118015	0.0401189	0.420796	0.137193	0.00710985		SerGCT-4-1x3	0.000195773	0.0131664	0.00316746	0.0115722	0.879281	0.0592973	0.00668594
	SerGCT-1-1x1	0	0.0172985	0.0118015	0	0.53681	0.0167308	0.00236995		SerGCT-5-1x1	0	0.010128	0.0158373	0.00694332	0.89691	0.0395316	0.00334297
	SerGCT-2-1x1	0.000249954	0.0209403	0.00590075	0.00471988	0.562372	0.00669232	0.0094798		SerGCT-6-1x1	0.000195773	0	0.00950239	0.00925776	0.934373	0.044473	0.00334297
	SerGCT-3-1x1	0.000249954	0.0218508	0	0.037759	1.36267	0.271039	0		SerTGA-1-1x1	0.000195773	0.0232944	0	0.0138866	0.597206	0.0592973	0.00334297
	SerGCT-4-1x3	0.000249954	0.0191194	0.00590075	0.00235994	1.04412	0.0167308	0.00710985		SerTGA-2-1x1	0	0.243072	0	0.00694332	0.0396668	0.395316	0
	SerGCT-5-1x1	0.000499908	0.0209403	0.00590075	0	1.04806	0.0468462	0		SerTGA-3-1x1	0.000391547	0.222816	0	0	0.0264445	0.0345901	0
	SerGCT-6-1x1	0	0	0	0	1.01266	0.0100385	0.00710985		SerTGA-4-1x1	0	0.245098	0.00316746	0.00231444	0.0330557	0.420023	0.00167149
	SerTGA-1-1x1	0	0.0336866	0.00295037	0.00235994	0.528944	0.0669232	0		SupTTA-1-1x1	0	0.0010128	0.00633493	0	0	0.00988289	0
	SerTGA-2-1x1	0	0.58815	0.0147519	0.00235994	0.0648891	0.351347	0		ThrAGT-1-1x3	0	0	0	0.0532321	0.149852	0.0592973	0
	SerTGA-3-1x1	0.000249954	0.590881	0.00590075	0.00235994	0.0530911	0.0702694	0		ThrAGT-2-1x2	0.000195773	0	0	0.0277733	0.0396668	0.0592973	0.00167149
	SerTGA-4-1x1	0	0.582687	0.00295037	0	0.131745	0.337962	0		ThrAGT-3-1x1	0	0	0	0.0300877	0.0286482	0.0494144	0
	SupTTA-1-1x1	0.000249954	0.000910448	0.0206526	0	0	0.0133846	0		ThrAGT-4-1x1	0	0	0	0.00231444	0.00661113	0.0345901	0.00167149
	ThrAGT-1-1x3	0	0.00273134	0	0.0401189	0.129778	0.110423	0		ThrAGT-5-1x1	0	0	0	0.0648043	0.127815	0.0741217	0
	ThrAGT-2-1x2	0	0.000910448	0.00295037	0.0259593	0.029495	0.127154	0		ThrAGT-6-1x1	0	0	0	0.0231444	0.0352594	0.044473	0
	ThrAGT-3-1x1	0	0.00637314	0.00590075	0.0424789	0.0589901	0.123808	0		ThrCGT-1-1x1	0	0	0	0.0231444	0.0528891	0.0642388	0
	ThrAGT-4-1x1	0	0	0	0.00471988	0.00393267	0.120462	0		ThrCGT-2-1x1	0	0.0010128	0	0.057861	0.0572965	0.0296487	0
	ThrAGT-5-1x1	0	0	0.00295037	0.0613584	0.16124	0.133846	0		ThrCGT-3-1x1	0	0	0	0.0486032	0.0506854	0.0592973	0.00334297
	ThrAGT-6-1x1	0	0.000910448	0	0.0448388	0.0393267	0.123808	0		ThrCGT-4-1x1	0	0.00506401	0.00316746	0.0925776	0.0440742	0.108712	0
	ThrCGT-1-1x1	0	0	0	0.0684382	0.100283	0.143885	0		ThrCGT-5-1x1	0	0.00607681	0	0	0	0	0
	ThrCGT-2-1x1	0	0.00273134	0.00295037	0.0707981	0.180903	0.0435001	0		ThrTGT-1-1x1	0	0	0	0.00925776	0.0969633	0.0543559	0
	ThrCGT-3-1x1	0	0.000910448	0	0.0825978	0.0373604	0.120462	0		ThrTGT-2-1x1	0.000978866	0.0020256	0	0.00462888	0.0440742	0.0691802	0.0117004
	ThrCGT-4-1x1	0.000249954	0.00546269	0.00295037	0.0825978	0.175004	0.0769617	0		ThrTGT-3-1x1	0	0.0010128	0	0.00231444	0.145445	0.0691802	0
	ThrCGT-5-1x1	0	0.0136567	0	0	0	0.00334616	0.00236995		ThrTGT-4-1x1	0.00274083	0.0010128	0.0380096	0.00462888	0.0352594	0.0494144	0.0100289
	ThrTGT-1-1x1	0	0	0	0.0283193	0.245792	0.143885	0		ThrTGT-5-1x1	0.00156619	0.00607681	0.0253397	0.00231444	0.0440742	0.0741217	0.0150434
	ThrTGT-2-1x1	0.00124977	0.00273134	0.00295037	0.00707981	0.0845525	0.180693	0.00710985		ThrTGT-6-1x1	0.00195773	0.00303841	0.0316746	0	0.0374631	0.00494144	0
	ThrTGT-3-1x1	0	0.0018209	0.00295037	0.0141596	0.322479	0.107077	0		TrpCCA-1-1x1	0.0125295	0.00810241	0.0158373	0.00694332	0.0859447	0.0642388	0.00835743
	ThrTGT-4-1x1	0.000999815	0.0109254	0.0206526	0.00943975	0.141576	0.113769	0.0213295		TrpCCA-2-1x1	0	0.00506401	0.00633493	0.0694332	0.19613	0.148243	0
	ThrTGT-5-1x1	0.00124977	0.242179	0.0206526	0	0.171071	0.113769	0.0260694		TrpCCA-3-1x3	0.000391547	0.00506401	0.00316746	0.0115722	0.138834	0.0642388	0.00501446
	ThrTGT-6-1x1	0.00124977	0.00728359	0.0265534	0	0.169105	0.0133846	0.0189596		TrpCCA-4-1x1	0.000195773	0.00303841	0.00316746	0.0671188	0.176297	0.237189	0.0117004
	TrpCCA-1-1x1	0.00574894	0.00455224	0.0177022	0.0141596	0.395234	0.0769617	0.00236995		TrpCCA-5-1x1	0	0	0.00316746	0.00925776	0.145445	0.0494144	0
	TrpCCA-2-1x1	0	0.00728359	0.00590075	0.0471988	0.546641	0.137193	0.00236995		TyrATA-1-1x1	0	0	0.00633493	0	0	0	0
	TrpCCA-3-1x3	0.000749861	0.00910448	0.0177022	0.0117997	0.369671	0.0568847	0.0047399		TyrGTA-1-1x1	0	0.00405121	0.0158373	0	0.147649	0.0543559	0.00167149
	TrpCCA-4-1x1	0.000249954	0.0154776	0.00885112	0.0613584	0.324445	0.475155	0.00236995		TyrGTA-2-1x1	0	0.0020256	0.0253397	0.00462888	0.793336	0.128478	0.00167149
	TrpCCA-5-1x1	0	0.0109254	0.00295037	0.00235994	0.351974	0.117116	0		TyrGTA-3-1x1	0	0	0.0158373	0	0.0484816	0.113653	0.00167149
	TyrATA-1-1x1	0	0	0.00885112	0	0	0	0		TyrGTA-4-1x1	0	0.00405121	0.00950239	0	0.169686	0.0543559	0
	TyrGTA-1-1x1	0.000499908	0.00546269	0.0295037	0	0.153374	0.0501924	0.00236995		TyrGTA-5-1x5	0	0.00708961	0.00316746	0.00694332	0.696373	0.0988289	0.00334297
	TyrGTA-2-1x1	0.000249954	0.00273134	0.0295037	0.00235994	0.75114	0.123808	0		TyrGTA-6-1x1	0	0.00303841	0.00950239	0	0.0639076	0.143302	0.00501446
	TyrGTA-3-1x1	0	0.00819403	0.0354045	0	0.0865188	0.0702694	0		TyrGTA-7-1x1	0	0.00405121	0.00950239	0	0.0264445	0.0543559	0.00167149
	TyrGTA-4-1x1	0.000249954	0.0227612	0.132767	0	0.501416	0.0669232	0.00710985		TyrGTA-8-1x1	0	0	0.0190048	0	0.165278	0.0790631	0.00167149
	TyrGTA-5-1x5	0	0.0227612	0.153419	0	0.703948	0.123808	0.0047399		TyrGTA-9-1x1	0	0	0.0126699	0	0	0	0
	TyrGTA-6-1x1	0.000499908	0.0254926	0.150469	0	0.0865188	0.0870002	0.00710985		UndVal-1-1x1	0	0	0	0	0	0.00494144	0
	TyrGTA-7-1x1	0.000499908	0.0218508	0.150469	0	0.100283	0.0368078	0.00236995		ValAAC-1-1x5	1.02722	1.83317	0.975579	0.226815	0.165278	0.504027	0.058502
	TyrGTA-8-1x1	0	0	0.0413052	0	0.188768	0.0669232	0		ValAAC-2-1x1	3.41252	2.83382	1.54572	0.219872	0.174093	0.504027	0.100289
	TyrGTA-9-1x1	0	0	0.109164	0	0	0	0.0189596		ValAAC-3-1x1	1.02859	1.77139	1.05793	0	0	0.0148243	0.0334297
	UndVal-1-1x1	0	0	0	0	0	0.0100385	0		ValAAC-4-1x1	1.01743	1.67923	0.978746	0	0.119	0.0345901	0.0117004
	ValAAC-1-1x5	0.781855	2.11861	0.607777	0.134516	0.367705	0.625732	0.0284394		ValAAC-5-1x1	0.0080267	1.5901	0.041177	0	0	0.113653	0.00334297
	ValAAC-2-1x1	2.16535	2.77869	0.687437	0.117997	0.312647	0.659194	0.0639886		ValAAC-6-1x1	0.00117464	0.0334225	0.00316746	0	0	0	0
	ValAAC-3-1x1	0.775856	2.04396	0.654983	0.00235994	0	0.0803078	0.0639886		ValCAC-1-1x6	3.19169	2.23019	1.52038	0.233758	0.277668	0.5485	0.150434
	ValAAC-4-1x1	0.748861	1.99934	0.649082	0.00235994	0.328378	0.140539	0.0189596		ValCAC-2-1x1	0.255876	0.137741	1.12762	0.0810054	0.0242408	0.153185	0.127033
	ValAAC-5-1x1	0.00774857	1.87461	0.150469	0	0.00393267	0.264347	0.0047399		ValCAC-3-1x1	2.11964	1.31664	0.481454	0.14581	0.0793336	0.350843	0.265766
	ValAAC-6-1x1	0.000999815	0.0619105	0.00295037	0	0	0.020077	0		ValCAC-4-1x1	3.15802	2.19981	1.48871	0.00925776	0.00881484	0.187775	0.137062
	ValCAC-1-1x6	2.09736	2.35351	0.855609	0.184075	0.464055	0.595617	0.0829482		ValCAC-5-1x1	3.2561	1.7481	1.56473	0	0.105778	0.0395316	0.0183863
	ValCAC-2-1x1	0.225458	0.18209	0.572373	0.0401189	0.129778	0.250962	0.0900581		ValCAC-6-1x1	0.00313237	0.00405121	0.104526	0	0	0.0197658	0.058502
	ValCAC-3-1x1	1.39749	1.22091	0.221278	0.0873177	0.212364	0.421616	0.165896		ValTAC-1-1x2	0.185201	0.107357	0.386431	4.85107	0.434131	0.864753	0.222308
	ValCAC-4-1x1	2.06612	2.379	0.808403	0.00943975	0.00983168	0.267693	0.0876881		ValTAC-2-1x1	0.0131168	0.561092	0.0696842	4.53167	0.48702	0.800514	0.185535
	ValCAC-5-1x1	2.13136	2.09949	0.755296	0	0.320513	0.117116	0.0236995		ValTAC-3-1x1	0.00861402	0.087101	0.0443445	0.0902632	0.0110186	0.0592973	0.0468016
	ValCAC-6-1x1	0.0032494	0.00546269	0.135717	0	0	0.0234231	0.0402891		ValTAC-4-1x1	0.0687164	0.0526657	0.110861	0.00231444	0.00440742	0.00494144	0.0217293
	ValTAC-1-1x2	0.156471	0.117448	0.303889	5.09039	0.495517	0.722771	0.229885
	ValTAC-2-1x1	0.0132475	0.638224	0.194725	4.99363	0.507315	0.829848	0.165896
	ValTAC-3-1x1	0.00999815	0.0782986	0.144568	0.186435	0.0412931	0.314539	0.045029
	ValTAC-4-1x1	0.0644881	0.0919553	0.0295037	0.0188795	0.011798	0.0568847	0.0355492

## Sheet: 1E
	log10 RPM
		Ctrl1	Ctrl2	Ctrl3	Ctrl4	Ctrl5	Ctrl6	Scz1	Scz2	Scz3	Scz4	Scz5	Scz6
	GluCTC	5.22145	5.19669	5.12491	5.26035	5.07762	5.08013	5.30958	5.21116	5.14405	5.26056	5.20599	5.08567
	LysCTT	5.23597	5.01289	4.78774	5.11081	4.89496	4.93004	5.19825	5.06272	4.93543	5.12245	4.9219	5.00913
	ValCAC/AAC	4.84491	5.07364	5.21508	4.89865	5.10135	5.17717	5.06658	5.03444	5.18343	4.94698	5.21175	5.16897
	GlyGCC	4.98587	4.95945	4.74059	5.01118	4.85177	4.82206	4.97699	4.99718	4.70104	4.97025	4.81796	4.8954
	GlyCCC	4.22505	4.12741	3.89346	4.07288	3.95355	3.90938	4.23118	4.1636	3.84005	3.99156	3.90361	4.06199
	GluTTC	4.21202	4.20292	4.06598	4.11033	4.09539	4.0608	4.22998	4.18551	4.08144	4.08219	4.08968	4.14968
	HisGTG	3.71631	3.92333	3.76509	3.9202	3.78588	3.68848	3.69393	3.76471	3.68768	3.87719	3.70272	3.65259
	iMetCAT	3.79539	3.69831	3.74418	3.85889	3.70422	3.62044	3.65418	3.563	3.9082	3.62642	3.88898	3.88788
	LysTTT	3.75004	3.5938	3.54541	3.74611	3.78243	3.83606	3.62783	3.67385	3.71267	3.56973	3.51836	3.87553
	AspGTC	3.55103	3.91637	3.72741	3.50898	3.54717	3.49528	3.61266	3.50892	3.56394	3.61358	3.69448	3.47931
	ValTAC	3.13918	3.13575	3.25617	3.11804	3.28823	3.40036	3.24025	3.18759	3.35563	3.2303	3.29151	3.36251
	SelCysTCA	3.01734	3.03619	2.91858	3.20512	3.0781	3.19815	3.06616	3.03649	3.13745	3.18617	3.08625	3.23406
	CysGCA	2.89201	3.09484	2.77174	2.74593	2.69686	2.67061	2.91577	3.40905	2.68603	2.84716	2.71014	2.69662
	ArgTCT	2.6678	3.07824	2.90463	2.67288	2.93929	3.09433	2.5802	2.65907	3.15778	2.94627	2.75159	2.95141
	ProCGG	2.37973	2.84519	2.67821	2.41675	2.69771	2.62765	2.55104	2.2527	2.70374	2.51884	2.66925	2.60635
	LeuCAG	2.26986	2.70807	3.0029	2.29695	2.79462	2.68949	2.2155	2.15791	2.93354	2.53042	2.97937	2.71728
	GlyTCC	2.06836	2.11244	1.94377	2.0751	2.16768	2.09138	2.19886	2.11333	2.06009	2.12673	1.97089	2.16874
	ArgCCG	2.10353	1.88199	2.08577	2.001	2.19697	2.28624	2.08728	1.77558	2.43333	1.97594	2.22854	2.46236
	GlnCTG	1.83948	2.41347	2.61037	2.0665	2.75692	2.96539	2.08287	1.99229	2.74531	2.17075	2.71788	2.90777
	ArgACG	1.62641	1.93314	1.97613	1.72926	2.33649	2.29177	1.97814	1.44822	2.48304	1.80797	2.23691	2.27928
	TrpCCA	1.58065	2.2864	1.69042	1.96959	2.04322	2.08257	1.91772	1.44822	2.20371	1.53042	1.95848	2.07808
	ProAGG	1.6678	2.34251	2.13325	1.95859	2.29117	2.37278	1.8698	1.74925	2.23835	2.12673	2.24836	2.25589
	AlaAGC	1.68076	2.13119	2.13634	1.9116	2.31648	2.36169	1.82404	2.05028	2.28237	2.01509	2.19882	2.11045
	GlnTTG	1.54722	2.23658	1.89561	1.81469	2.24782	2.47693	1.75441	1.74925	2.33061	1.72879	2.04649	2.31666
	AlaTGC	1.64065	2.08611	1.87922	1.81469	2.10241	2.17374	1.74486	2.07661	2.0772	2.07121	2.00613	2.04867
	ProTGG	1.81204	2.30112	2.16754	1.76547	2.28681	2.33863	1.7149	1.77558	2.1958	2.02252	2.22344	2.23479
	AlaCGC	2.03577	2.03198	1.75055	2.03029	2.04705	2.04348	1.69371	2.10143	1.92559	1.87492	1.91898	1.87808
	ThrTGT	1.42804	2.16359	1.28815	1.27062	1.54037	1.63966	1.65985	1.49937	1.27975	1.90488	1.26576	1.722
	LeuCAA	1.3534	1.91842	1.7933	1.36753	2.08531	2.35509	1.58301	1.44822	2.0377	1.84273	1.97394	2.17083
	MetCAT	1.37973	1.6949	0.890214	1.51366	1.51519	0.899297	1.52301	1.2441	1.27975	1.42776	2.55897	1.35792
	LeuTAG	1.37973	1.9134	2.20064	1.68975	2.10907	2.18373	1.26774	1.62431	2.41154	1.81987	2.11527	2.32406
	IleAAT	1.45031	1.79844	1.31956	0.36753	1.35187	1.23925	1.20559	1.44822	1.01651	1.42776	1.26576	1.29993
	LeuTAA	0	0.27993	0.890214	0.66856	1.35187	1.31843	0.936747	0	1.12296	0	0.964734	1.17499
	LeuAAG	0.848254	1.20935	1.54942	1.21263	1.48845	1.46603	0.8698	1.02225	1.64205	1.09677	1.58203	1.43255
	ArgTCG	0.149284	1.41026	1.34885	1.21263	1.99014	2.25148	0.8698	1.14719	2.0793	1.33085	1.67594	2.09581
	SerGCT	0.848254	1.25765	0.727487	0.66856	0.803054	1.07539	0.790619	0	0.715476	0.853727	0.663704	1.19519
	AsnGTT	1.14928	1.4413	0.765275	1.0665	0.467262	0.871268	0.693708	1.14719	0.606331	1.20591	0.818606	1.05689
	SerTGA	0.149284	0.456022	0.464245	0.844651	0.835238	0.695177	0.56877	0	0.460203	0.728788	0.295727	0.807012
	SerAGA	1.05237	1.70318	0.941366	1.0665	0.730503	0.871268	0.392679	0.545129	0.460203	0.552697	0.897787	0.931951
	PheGAA	0.450314	0.933143	1.20461	1.0665	1.42947	1.40275	0.0916485	0	1.10366	1.15476	0.818606	1.02886
	ArgCCT	0.450314	0.58096	-0.313906	0.66856	0.29117	0.473328	0.0916485	0	0.991682	0.251667	0.517576	1.08322
	IleTAT	0.751344	1.37684	0.531192	0.36753	0.534208	0.297237	0.0916485	1.02225	0.460203	1.20591	0.932549	0.329891
	ThrAGT	0	0.58096	-0.313906	0	-0.00985971	-0.304823	0.0916485	0	0	0.552697	0	0
	TyrGTA	1.05237	1.12503	0.385064	0.844651	0.643353	0.297237	0	0	0.0622633	0.552697	0.517576	0.697867
	ThrCGT	0.149284	0.27993	-0.012876	0.36753	0	0	0	0	-0.238767	0	0.119636	0
	IleGAT	0	0	0	0	0	0	0	0	0	0	0	-0.147231
	SerCGA	0	1.02029	-0.313906	0.66856	0.730503	-0.304823	0	0	0.238355	0.251667	0.859998	0.931951
	SupCTA	0	0	0	0	0	0	0	0	0	0	0	0
	SupTTA	0.149284	-0.0210995	-0.012876	0.36753	0.166232	-0.304823	0	0	-0.238767	0.251667	0.119636	0
	TyrATA	0	0	0	0	0	0	0	0	0	0	0	0

## Sheet: 1F
	Averages
	% of 5'-derivatives
		GluCUC	LysCUU	ValCAC/AAC	GlyGCC	GluCUC SD	LysCUU SD	ValCAC/AAC SD	GlyGCC SD
	5'-half	88.1311	89.361	78.6056	86.8327	2.34172	3.04221	4.30032	5.86964
	5'-tRF	7.64969	4.07512	19.1406	3.35495	2.59427	1.84809	4.30295	1.07425
	i-tRF-5'	4.21922	6.56386	2.2538	9.81231	1.98438	1.84715	0.584291	6.23887
	Individual
	GluCUC
		Ctrl1	Ctrl2	Ctrl3	Ctrl4	Ctrl5	Ctrl6	Scz1	Scz2	Scz3	Scz4	Scz5	Scz6
	5'-half	89.495	87.5368	84.1367	91.2201	86.2107	85.0524	92.8835	89.1874	87.2817	88.5039	88.4483	87.6167
	5'-tRF	5.07742	8.96743	7.21259	5.13719	11.027	13.2275	4.52069	7.41432	5.89607	5.57463	7.60991	10.1315
	i-tRF-5'	5.42759	3.49579	8.65076	3.64273	2.76222	1.72008	2.59578	3.39831	6.82223	5.92147	3.9418	2.25189
	LysCUU
		Ctrl1	Ctrl2	Ctrl3	Ctrl4	Ctrl5	Ctrl6	Scz1	Scz2	Scz3	Scz4	Scz5	Scz6
	5'-half	91.7638	91.33	83.8773	91.1109	85.6113	91.7065	92.4181	91.8213	84.0763	88.3801	88.8379	91.3988
	5'-tRF	2.8167	2.23208	5.17583	2.76642	5.90911	4.57074	1.05157	3.26736	8.41668	3.88423	4.9407	3.87005
	i-tRF-5'	5.41952	6.43789	10.9469	6.12266	8.47961	3.72279	6.53036	4.91133	7.50701	7.73571	6.22138	4.73114
	ValCAC/AAC
		Ctrl1	Ctrl2	Ctrl3	Ctrl4	Ctrl5	Ctrl6	Scz1	Scz2	Scz3	Scz4	Scz5	Scz6
	5'-half	73.2414	71.7788	80.3961	75.4892	77.9114	81.8096	85.669	74.8769	81.5654	74.8532	83.2855	82.3912
	5'-tRF	24.0978	26.2761	16.1085	22.0242	20.3187	16.6894	11.5396	23.2947	16.1723	22.2856	14.8623	16.0177
	i-tRF-5'	2.66081	1.94506	3.49531	2.48664	1.76997	1.50096	2.79141	1.82845	2.26232	2.86124	1.85225	1.59115
	GlyGCC
		Ctrl1	Ctrl2	Ctrl3	Ctrl4	Ctrl5	Ctrl6	Scz1	Scz2	Scz3	Scz4	Scz5	Scz6
	5'-half	88.8315	86.9599	75.5412	90.7497	90.5898	91.4985	89.7871	88.9395	72.9026	89.5847	85.8986	90.7098
	5'-tRF	2.12234	3.39424	2.68395	2.87371	4.86932	5.72554	1.84349	2.58046	3.09898	3.21763	3.68588	4.16382
	i-tRF-5'	9.04618	9.64583	21.7749	6.37661	4.54084	2.77595	8.3694	8.48001	23.9984	7.19768	10.4155	5.12641

## Sheet: 1G
	GluCUC								ValCAC								LysCUU								GlyGCC
	Position	5'-half	5'-tRF	i-tRF-5'	5'-half SD	5'-tRF SD	i-tRF-5' SD		Position	5'-half	5'-tRF	i-tRF-5'	5'-half SD	5'-tRF SD	i-tRF-5' SD		Position	5'-half	5'-tRF	i-tRF-5'	5'-half SD	5'-tRF SD	i-tRF-5' SD		Position	5'-half	5'-tRF	i-tRF-5'	5'-half SD	5'-tRF SD	i-tRF-5' SD
	0	100	100	0	0	0	0		0	100	100	0	0	0	0		0	100	100	0	0	0	0		0	100	100	0	0	0	0
	1	100	100	13	0	0	5.78		1	100	100	9	0	0	2.87		1	100	100	1	0	0	0.44		1	100	100	0	0	0	0.28
	2	100	100	17	0	0	7.21		2	100	100	17	0	0	5.55		2	100	100	5	0	0	1.61		2	100	100	9	0	0	2.93
	3	100	100	21	0	0	8.47		3	100	100	23	0	0	7.45		3	100	100	11	0	0	2.91		3	100	100	10	0	0	3.13
	4	100	100	22	0	0	8.61		4	100	100	31	0	0	8.97		4	100	100	13	0	0	3.78		4	100	100	10	0	0	3.25
	5	100	100	23	0	0	8.92		5	100	100	39	0	0	9.43		5	100	100	14	0	0	3.86		5	100	100	11	0	0	3.71
	6	100	100	23	0	0	8.96		6	100	100	45	0	0	9.93		6	100	100	14	0	0	3.98		6	100	100	11	0	0	3.79
	7	100	100	23	0	0	8.96		7	100	100	46	0	0	9.97		7	100	100	22	0	0	7.5		7	100	100	11	0	0	3.81
	8	100	100	24	0	0	9.25		8	100	100	80	0	0	5.71		8	100	100	83	0	0	5.96		8	100	100	11	0	0	4.06
	9	100	100	25	0	0	9.89		9	100	100	82	0	0	5.04		9	100	100	83	0	0	6.01		9	100	100	12	0	0	4.37
	10	100	100	26	0	0	10.16		10	100	100	82	0	0	5.02		10	100	100	84	0	0	6.02		10	100	100	13	0	0	4.58
	11	100	100	31	0	0	11.74		11	100	100	88	0	0	4.27		11	100	100	85	0	0	6.27		11	100	100	14	0	0	5.22
	12	100	100	37	0	0	12.66		12	100	100	89	0	0	4.06		12	100	100	86	0	0	6.38		12	100	100	17	0	0	6.36
	13	100	100	62	0	0	15.53		13	100	100	94	0	0	3.18		13	100	100	91	0	0	5.14		13	100	100	95	0	0	2.06
	14	100	100	63	0	0	15.74		14	100	100	97	0	0	2.4		14	100	100	91	0	0	5.09		14	100	100	96	0	0	2
	15	100	100	63	0	0.18	15.74		15	100	100	97	0	0.11	2.39		15	100	24	97	0	4.21	2.36		15	100	99	96	0	0.49	2
	16	100	99	68	0	0.64	14.86		16	100	100	97	0	0.38	2.08		16	100	17	98	0	4.15	1.09		16	100	98	99	0	1.03	0.66
	17	100	99	68	0	0.68	14.8		17	100	99	98	0	0.53	1.81		17	100	16	100	0	4.26	0.08		17	100	97	99	0	2.23	0.31
	18	100	99	68	0	0.7	14.67		18	100	99	98	0	0.7	1.62		18	100	16	100	0	4.11	0.07		18	100	96	99	0	2.66	0.34
	19	100	99	69	0	0.7	14.53		19	100	99	98	0	0.75	1.51		19	100	10	100	0	3.35	0.05		19	100	94	100	0	4.11	0
	20	100	99	100	0	0.7	0.04		20	100	99	100	0	0.96	0.01		20	100	10	100	0	3.35	0.03		20	100	93	100	0	4.15	0.01
	21	100	99	100	0	0.7	0.01		21	100	98	100	0	0.98	0.07		21	100	10	100	0	3.34	0.03		21	100	93	100	0	4.16	0.01
	22	100	99	100	0	0.7	0.01		22	100	98	100	0	1	0.1		22	100	10	100	0	3.28	0.03		22	100	92	100	0	4.26	0.01
	23	100	99	100	0	0.7	0.01		23	100	16	91	0	5.17	4.17		23	100	10	100	0	3.25	0.04		23	100	91	100	0	4.25	0.05
	24	100	99	100	0	0.69	0.03		24	100	12	91	0	4.15	4.21		24	100	9	100	0	3.1	0.07		24	100	82	100	0	3.57	0.11
	25	100	78	100	0	2.64	0.26		25	100	8	90	0	3.34	4.43		25	100	8	98	0	2.86	0.54		25	100	71	99	0	3.22	0.32
	26	100	42	99	0	2.25	0.72		26	100	7	90	0	3.2	4.41		26	100	8	98	0	2.8	0.55		26	100	34	99	0	1.85	0.39
	27	100	24	98	0	1.79	0.98		27	100	7	90	0	3.14	4.4		27	100	7	98	0	2.78	0.55		27	100	24	99	0	1.91	0.42
	28	100	23	98	0	1.86	0.98		28	100	5	89	0	2.26	4.38		28	100	5	98	0	1.95	0.58		28	100	5	98	0	1.07	0.44
	29	100	22	98	0	1.84	1.01		29	100	1	89	0	0.2	4.41		29	100	3	98	0	1.13	0.57		29	100	0	98	0	0	0.47
	30	100	0	97	0	0	1.16		30	100	0	89	0	0	4.38		30	100	0	98	0	0	0.57		30	93	0	96	2.48	0	1.17
	31	99	0	97	0.17	0	1.37		31	99	0	88	0.22	0	4.58		31	100	0	98	0.07	0	0.59		31	88	0	93	3.9	0	2.3
	32	94	0	94	0.97	0	2.46		32	90	0	71	3.07	0	4.94		32	96	0	86	1.42	0	2.86		32	74	0	86	5.09	0	4.07
	33	78	0	88	4.55	0	4		33	76	0	52	5.71	0	9.28		33	42	0	35	8.94	0	6.2		33	70	0	86	4.87	0	4.13
	34	68	0	83	5.11	0	5.34		34	35	0	21	4.38	0	4.81		34	13	0	6	4.02	0	2.09		34	12	0	78	3.39	0	4.47
	35	37	0	66	8.45	0	9.77		35	30	0	18	4.3	0	4.77		35	4	0	1	1.24	0	0.6		35	2	0	7	1.02	0	2.2
	36	4	0	6	1.76	0	1.57		36	7	0	5	3.35	0	1.82		36	0	0	0	0.16	0	0.1		36	1	0	6	0.19	0	1.63
	37	4	0	6	1.68	0	1.5		37	5	0	3	2.21	0	1.31		37	0	0	0	0.12	0	0.11

## Sheet: Supplementary Figure S1A
	TrkB2					OcNc1					ACIII
		Ctrl	Scz				Ctrl	Scz				Ctrl	Scz
	Ctrl1	0.513813	3.00919	Scz1		Ctrl1	0.389964	1.51564	Scz1		Ctrl2	0.586176	0.59883	Scz2
	Ctrl2	0.487453	1.25728	Scz2		Ctrl2	0.456274	0.40767	Scz2		Ctrl3	0.762851	0.659725	Scz3
	Ctrl3	1	4.72783	Scz3		Ctrl3	0.647307	0.974647	Scz3		Ctrl4	0.497	0.790577	Scz4
	Ctrl4	0.520821	0.185579	Scz4		Ctrl4	0.619398	1.08366	Scz4		Ctrl5	1	0.810831	Scz5
	Ctrl5	1.96894	3.46889	Scz5		Ctrl5	1	0.418218	Scz5		Ctrl7	0.706529	0.703171	Scz7
	Ctrl6	0.530299	3.63006	Scz6		Ctrl7	0.689245	1.99094	Scz7
	Ctrl7	1.56704	0.672187	Scz7
	Ctrl8	1.50869	1.31587	Scz8

## Sheet: S1D
	5'-tRF														i-tRF-5'
	log10 RPM														log10 RPM
		Ctrl1	Ctrl2	Ctrl3	Ctrl4	Ctrl5	Ctrl6	Scz1	Scz2	Scz3	Scz4	Scz5	Scz6			Ctrl1	Ctrl2	Ctrl3	Ctrl4	Ctrl5	Ctrl6	Scz1	Scz2	Scz3	Scz4	Scz5	Scz6
	LysCTT	4.58007	4.63836	4.43188	4.64852	4.76476	4.8701	4.51596	4.74003	4.59096	4.61358	4.65119	4.78817		LysCTT	4.1117	3.94103	3.99438	4.0243	3.92828	3.58888	4.11338	3.87797	3.94906	4.14237	3.85167	3.78321
	GluCTC	4.43655	4.63465	4.48529	4.52034	4.72251	4.79766	4.4553	4.63549	4.43287	4.53256	4.60787	4.63204		GlyGCC	3.99513	4.00457	4.20071	3.85889	3.55237	3.30498	3.94656	3.97778	4.21928	3.87646	3.90218	3.64795
	ValCAC/AAC	4.47146	4.7698	4.67315	4.50174	4.77401	4.73679	4.32612	4.66967	4.623	4.56431	4.66034	4.65386		GluCTC	4.00426	3.79805	4.13699	3.86182	3.58332	3.38599	3.75591	3.79261	4.03712	4.08609	3.85507	3.49563
	GlyGCC	3.92131	4.15287	3.92165	4.11819	4.3229	4.30307	3.90222	4.15653	3.96524	4.13151	4.10371	4.21876		ValCAC/AAC	3.46483	3.56391	3.92494	3.47099	3.51128	3.48164	3.62795	3.47147	3.6883	3.59939	3.61857	3.49691
	GluTTC	3.77644	3.93213	3.67237	3.84508	4.12004	4.24349	3.73756	3.92642	3.81266	3.83656	3.94662	4.13772		GluTTC	3.35476	3.34458	3.4168	3.25739	3.12416	3.06216	3.29195	3.33471	3.49314	3.39155	3.43287	3.1948
	LeuAAG	3.77665	3.85006	3.98838	3.81189	4.08998	3.88472	3.603	3.78717	3.87574	3.78759	3.86611	3.88996		LysTTT	3.12838	3.10988	3.09161	3.07595	2.89996	2.78296	2.9787	2.94996	2.93267	3.09428	2.98857	2.97955
	SelCysTCA	3.4621	3.43663	3.50813	3.62497	3.64614	3.53321	3.46566	3.47811	3.64262	3.72908	3.61601	3.61747		GlyCCC	2.92888	2.81205	2.84866	2.73489	2.51258	2.31635	2.86397	2.88952	2.74033	2.86762	2.68784	2.53129
	LeuCAG	3.60535	3.63939	3.77994	3.53662	3.88354	3.70284	3.3154	3.46211	3.6458	3.56574	3.64045	3.68162		iMetCAT	3.09228	2.96433	3.25418	3.01295	2.73639	2.53213	2.73805	2.8396	3.29488	2.836	2.99004	2.84177
	LeuTAG	3.48714	3.64486	3.73278	3.53662	3.80608	3.60275	3.30357	3.49744	3.56449	3.48745	3.59921	3.60857		HisGTG	2.78376	2.91842	3.1348	2.89901	2.95581	2.83348	2.73113	2.74379	2.95296	3.18969	3.10326	2.89534
	GlnCTG	3.08378	3.60524	3.39815	3.33226	3.68828	3.72468	3.22391	3.27672	3.40002	3.4231	3.56919	3.6371		SelCysTCA	2.64621	2.80562	2.87502	2.6276	2.50535	2.37551	2.61928	2.58256	2.72691	2.85155	2.76702	2.52579
	HisGTG	3.39726	3.77206	3.36643	3.49979	3.66288	3.61775	3.22327	3.397	3.32885	3.55852	3.48278	3.60551		AspGTC	2.856	2.66014	2.98929	2.59284	2.53421	2.39241	2.41387	2.68185	2.72878	2.87595	2.76751	2.53038
	GlyCCC	3.286	3.32954	3.21424	3.3299	3.46777	3.46999	3.15197	3.48961	3.23676	3.31047	3.29428	3.52477		CysGCA	2.62058	2.81586	2.56805	2.51982	2.14699	1.87702	2.41179	2.65907	2.54798	2.64612	2.31692	2.12228
	LysTTT	3.53382	3.32427	3.55497	3.53188	3.72177	3.52877	3.10785	3.38836	3.80675	3.52024	3.54337	3.56844		ValTAC	2.50722	2.58743	2.72828	2.39691	2.3276	2.22022	2.37721	2.42594	2.65886	2.69571	2.53794	2.33278
	LeuCAA	3.27019	3.2864	3.47863	3.21138	3.58597	3.44406	3.05966	3.07788	3.40162	3.39155	3.34131	3.41696		GlyTCC	2.44814	2.50004	2.85986	2.30705	2.11236	1.92563	2.36116	2.41436	2.68706	2.32355	2.41958	2.17499
	SerAGA	3.54861	3.55582	3.80087	3.58078	4.06871	3.5745	3.03957	3.50369	3.65605	3.62014	3.57088	3.55983		GlnCTG	2.55582	2.19374	2.53674	2.40496	2.25848	2.12006	2.08728	2.30856	2.52466	2.46118	2.39839	2.40054
	ValTAC	3.1566	3.22441	3.20971	3.06126	3.18382	3.19897	2.99365	3.32975	3.25497	3.08033	3.148	3.14724		ProCGG	2.3588	2.20162	2.57819	2.28134	2.24056	2.14696	2.08287	2.34447	2.54656	2.37877	2.38445	2.30456
	AlaTGC	3.28314	3.37475	3.4499	3.4372	3.58635	3.3911	2.95734	3.52649	3.55467	3.65376	3.37839	3.28171		LeuAAG	2.64483	2.31934	2.70229	2.49138	2.04514	1.61426	1.95497	2.14719	2.66864	2.56764	2.32646	2.07549
	SerTGA	3.44419	3.45876	3.68731	3.46859	3.96378	3.50258	2.95199	3.36467	3.54249	3.51222	3.46579	3.45352		LeuCAG	2.26986	2.45457	2.95677	2.18707	2.22186	1.92049	1.88404	2.13619	2.70719	2.442	2.4377	2.26774
	AlaAGC	3.14228	3.19744	3.31027	3.24891	3.4487	3.26886	2.80346	3.29409	3.32908	3.382	3.21863	3.17354		LeuTAG	2.35611	2.25993	2.60465	2.09992	1.88223	1.6246	1.87698	2.07661	2.41057	2.23394	2.12824	1.90585
	AlaCGC	3.17212	3.17563	3.32468	3.30505	3.42646	3.11908	2.72106	3.36269	3.42962	3.55226	3.25731	3.10732		LeuCAA	2.00662	2.32915	2.40873	1.82993	1.88501	1.75208	1.83984	2.11333	2.14505	2.19615	2.08342	2.03175
	iMetCAT	2.78577	2.95387	3.07384	2.82541	3.2916	3.21944	2.6991	2.77558	2.99853	2.86019	3.16437	3.21166		ProAGG	2.19068	1.99593	2.32158	2.20638	2.06932	2.04543	1.83201	2.11333	2.33757	2.382	2.18782	2.17705
	GlyTCC	2.71395	2.62921	2.64561	2.84897	2.85996	2.68105	2.57595	2.83069	2.81277	2.83145	2.74443	2.78626		ProTGG	2.15361	1.9875	2.29462	2.01098	2.12527	2.04348	1.81592	2.27752	2.27975	2.35547	2.23856	2.15597
	GlnTTG	2.24271	2.8557	2.66701	2.42061	2.92841	3.16264	2.39484	2.52285	2.87047	2.53042	2.85243	2.98117		ArgCCG	1.62641	1.83016	2.03049	1.81469	1.75357	1.47333	1.68271	1.82388	1.98912	1.84273	1.96782	1.65895
	PheGAA	2.76523	2.77129	2.74905	2.57972	2.99596	2.62663	2.34207	2.71832	2.56469	2.76488	2.73873	2.48218		TyrGTA	2.59953	2.21695	1.51217	2.18044	1.71849	1.32865	1.67143	1.8004	1.61249	2.16548	1.68784	1.69162
	SerCGA	2.75026	2.59695	2.80765	2.80528	3.1899	2.85384	2.28198	2.70948	2.75202	2.65307	2.6717	2.77132		AlaAGC	2.20619	2.11878	1.88475	2.16687	1.67138	1.33863	1.64795	1.88755	1.95156	1.94186	1.79173	1.73358
	IleAAT	2.99562	2.69323	2.54763	2.65756	2.59867	2.48264	2.16353	2.77302	2.51482	2.67162	2.66432	2.64865		ThrTGT	1.54722	1.651	1.5186	1.32177	1.06932	0.925626	1.56877	1.2441	0.965353	1.63188	0.994697	1.2145
	AspGTC	2.27314	2.63787	2.41201	2.44308	2.80205	2.881	2.15983	2.38398	2.49363	2.382	2.61863	2.68909		IleTAT	1.59644	2.01232	1.31956	1.21263	1.30189	0.774358	1.53881	1.39023	1.37402	1.87492	1.49985	1.1538
	CysGCA	2.43032	2.59695	2.48474	2.48147	2.58509	2.5685	2.15983	2.6455	2.47472	2.52582	2.35263	2.42564		ArgTCT	1.92014	2.05445	2.03245	1.84465	1.64815	1.73657	1.43407	1.32328	2.16091	2.09677	1.7051	1.77185
	ArgTCT	2.49953	2.68732	2.95724	2.53188	3.02094	2.88886	2.11284	2.50417	2.94734	2.59211	2.82593	2.82312		AsnGTT	1.6678	1.83623	1.46425	1.27062	1.29117	0.925626	1.39268	1.32328	0.715476	1.63188	1.38681	1.05689
	ProCGG	1.76207	2.45891	2.28159	2.01098	2.4794	2.6337	1.89783	1.82388	2.38345	2.27286	2.37611	2.45807		SerGCT	1.14928	1.73478	1.11746	1.44671	0.944383	0.925626	1.26774	1.14719	0.840415	1.3978	1.24997	0.852769
	ProAGG	1.64065	2.46177	2.15739	1.96959	2.4263	2.565	1.85508	1.8004	2.27044	2.18109	2.29861	2.37521		ArgACG	1.54722	1.35911	1.47142	1.51366	1.18047	0.80912	1.23778	1.2441	1.56057	1.5527	1.38681	1.08322
	ProTGG	1.74035	2.46886	2.30099	1.93573	2.48914	2.64261	1.83201	1.92534	2.40072	2.31612	2.36515	2.49622		PheGAA	2.55068	1.83016	1.743	2.20638	1.56417	1.26338	1.20559	1.54513	1.76123	1.99986	1.55897	1.59313
	SerGCT	2.19068	1.99593	2.20197	2.17371	2.66592	2.15457	1.83201	2.18858	2.20684	1.99203	2.0516	2.24016		IleAAT	2.32826	1.81141	1.06631	2.09181	1.37931	1.0174	1.13304	1.54513	1.23835	2.10293	1.26576	1.51553
	LeuTAA	2.22847	2.27116	2.4021	2.28134	2.73404	2.32763	1.75441	2.07661	2.37508	2.28105	2.38327	2.2437		GlnTTG	1.71749	1.51038	1.79668	1.74774	1.56417	1.33863	1.09165	1.2441	1.62456	1.91442	1.6637	1.43255
	ArgACG	1.9622	2.28425	2.59938	2.0751	2.74981	2.61478	1.72512	2.13619	2.44338	2.25599	2.40407	2.54913		TrpCCA	1.40456	1.62235	1.7899	1.32177	1.19426	0.925626	1.09165	1.2441	1.86844	1.3978	1.58203	1.39684
	AsnGTT	2.40456	2.32525	2.55591	2.13838	2.68824	2.26921	1.72512	2.23533	2.56264	2.53722	2.8488	2.43597		MetCAT	1.22847	1.09284	1.08403	0.844651	0.89323	0.394147	0.936747	0.846159	0.965353	1.42776	1.35008	0.852769
	MetCAT	2.52768	2.09284	2.35074	2.15286	2.33355	2.06066	1.63572	2.1786	2.18774	1.99986	2.67109	2.19912		ArgCCT	1.3534	1.4413	1.38506	1.44671	1.29117	1.32865	0.8698	1.39023	1.61249	1.48212	1.45207	1.43255
	TyrGTA	2.22847	2.10601	1.93651	1.93573	2.0335	1.97393	1.47186	1.88755	1.93732	1.95924	2.06903	2.03175		AlaTGC	1.05237	1.27993	1.06631	1.36753	1.15151	0.925626	0.790619	1.14719	1.31754	1.36561	1.38681	1.05689
	TrpCCA	1.86529	1.91842	2.16466	1.81469	2.4334	2.12006	1.41387	1.82388	2.15393	1.99203	2.15507	1.99578		AlaCGC	1.22847	1.18302	1.14849	1.0665	1.06932	0.540275	0.693708	1.44822	1.42399	1.09677	1.04905	0.755859
	ThrTGT	2.61318	2.14622	1.48543	2.27062	1.95393	1.71637	1.20559	1.62431	1.43333	2.09677	1.40967	1.8902		SerCGA	1.05237	0.58096	0.916543	0	0.29117	0.473328	0.693708	1.02225	0.802626	0.853727	0.420666	0.454829
	ThrCGT	1.54722	1.63211	1.48543	1.40892	1.78253	1.86544	1.17083	1.32328	1.61857	1.5527	1.66986	1.66568		SerAGA	1.10353	1.37684	1.60517	1.48147	1.06932	0.598267	0.56877	0.846159	1.25259	0.728788	1.29573	1.10804
	IleGAT	1.58065	1.34063	1.48543	1.27062	1.41339	1.18654	1.04589	1.14719	1.3523	1.69883	1.57448	1.17499		SupTTA	0.994382	0.58096	0.464245	0.96959	0.38808	-0.00379302	0.392679	0	0.715476	0.728788	0.721695	0.630921
	ArgCCG	1.19068	1.45602	1.4021	1.27062	1.73443	1.77072	0.936747	1.02225	1.60008	1.25167	1.54288	1.53401		TyrATA	0.626405	0.9789	0	0.844651	0.467262	-0.00379302	0.392679	0	0.0622633	0.728788	0.517576	-0.147231
	ArgTCG	1.26323	1.39387	1.76888	0.844651	1.81944	1.76336	0.936747	1.02225	1.63629	1.33085	1.63815	1.70403		ArgTCG	0.450314	0.58096	0.941366	0.66856	0.835238	0.774358	0.392679	0	1.40469	1.15476	0.772848	0.755859
	IleTAT	1.10353	1.25765	1.21757	1.14568	1.25731	0.871268	0.0916485	0	1.08345	0.728788	1.5088	1.05689		SerTGA	1.10353	1.27993	1.58918	1.36753	1.25731	0.695177	0.0916485	0.545129	1.25259	1.33085	1.36267	1.13152
	SupTTA	0.149284	0.456022	-0.012876	0.36753	-0.00985971	-0.304823	0.0916485	0.545129	0.460203	0.728788	0.295727	0.329891		LeuTAA	0.927435	1.23417	1.26588	0.96959	0.967864	0.973931	0.0916485	0	1.06226	1.20591	1.07388	0.630921
	ArgCCT	0.149284	1.02029	1.00831	0.36753	1.10408	0.80912	0	1.2441	1.08345	0.853727	1.14082	0.894162		ThrCGT	0.450314	0.933143	0.163215	0.66856	0.38808	-0.00379302	0.0916485	0	0	0.251667	0.517576	0.329891
	SupCTA	0	0	0	0	0	0	0	0	0	0	0	0		ThrAGT	0.751344	0	-0.313906	0	0.166232	0	0	0.545129	-0.238767	0.251667	-0.181394	0.153799
	ThrAGT	1.22847	0.9789	1.10107	0.66856	1.06932	1.11015	0	0.545129	1.20839	0.552697	1.281	0.966713		IleGAT	0	0	-0.313906	0	0	0	0	0.545129	-0.238767	0.251667	0	0
	TyrATA	0	0	0	0	0	0	0	0	0	0	0	0		SupCTA	0	0	0	0	0	0	0	0	0	0	0	0
